# Supplementary material for: Visual perspective-taking ability in 7- and 12-month-old infants
Source: PLoS One. 2022 Feb 16;17(2):e0263653. doi: 10.1371/journal.pone.0263653 (PMC8849517; doi:10.1371/journal.pone.0263653)
Supplement: S1 File — (XLSX) [file pone.0263653.s001.xlsx]

## Sheet: 01_ValidTrial
No	MO	OpTs	Valid Trial
1	12mo	Opaque	6
2	12mo	Opaque	5
3	12mo	Opaque	5
4	12mo	Opaque	3
5	12mo	Opaque	4
6	12mo	Opaque	3
7	12mo	Opaque	4
8	12mo	Opaque	6
9	12mo	Opaque	5
10	12mo	Opaque	4
11	12mo	Opaque	3
12	12mo	Opaque	5
13	12mo	Opaque	5
14	12mo	Opaque	4
15	12mo	Opaque	3
16	12mo	Opaque	6
17	12mo	Opaque	5
18	12mo	Opaque	3
19	12mo	Opaque	3
20	12mo	Opaque	6
21	12mo	Opaque	5
22	12mo	Opaque	4
23	12mo	Opaque	5
24	12mo	Opaque	5
25	07mo	Opaque	6
26	07mo	Opaque	4
27	07mo	Opaque	6
28	07mo	Opaque	6
29	07mo	Opaque	4
30	07mo	Opaque	5
31	07mo	Opaque	3
32	07mo	Opaque	6
33	07mo	Opaque	4
34	07mo	Opaque	5
35	07mo	Opaque	3
36	07mo	Opaque	3
37	07mo	Opaque	4
38	07mo	Opaque	3
39	07mo	Opaque	6
40	07mo	Opaque	4
41	07mo	Opaque	6
42	07mo	Opaque	5
43	07mo	Opaque	4
44	07mo	Opaque	4
45	07mo	Opaque	3
46	07mo	Opaque	6
47	07mo	Opaque	3
48	07mo	Opaque	5
1	12mo	Transparent	5
2	12mo	Transparent	6
3	12mo	Transparent	5
4	12mo	Transparent	4
5	12mo	Transparent	5
6	12mo	Transparent	3
7	12mo	Transparent	4
8	12mo	Transparent	4
9	12mo	Transparent	3
10	12mo	Transparent	4
11	12mo	Transparent	3
12	12mo	Transparent	5
13	12mo	Transparent	5
14	12mo	Transparent	3
15	12mo	Transparent	4
16	12mo	Transparent	5
17	12mo	Transparent	4
18	12mo	Transparent	5
19	12mo	Transparent	3
20	12mo	Transparent	6
21	12mo	Transparent	5
22	12mo	Transparent	4
23	12mo	Transparent	5
24	12mo	Transparent	6
25	07mo	Transparent	4
26	07mo	Transparent	5
27	07mo	Transparent	4
28	07mo	Transparent	6
29	07mo	Transparent	3
30	07mo	Transparent	6
31	07mo	Transparent	4
32	07mo	Transparent	5
33	07mo	Transparent	3
34	07mo	Transparent	5
35	07mo	Transparent	3
36	07mo	Transparent	4
37	07mo	Transparent	3
38	07mo	Transparent	3
39	07mo	Transparent	5
40	07mo	Transparent	3
41	07mo	Transparent	6
42	07mo	Transparent	3
43	07mo	Transparent	5
44	07mo	Transparent	4
45	07mo	Transparent	4
46	07mo	Transparent	4
47	07mo	Transparent	4
48	07mo	Transparent	5

## Sheet: 02_LookingTime(Introduction)
No	MO	Duration
1	12mo	9.95
2	12mo	7.81
3	12mo	10.14
4	12mo	10.04
5	12mo	10.06
6	12mo	8.81
7	12mo	9.29
8	12mo	9.75
9	12mo	10.04
10	12mo	10.04
11	12mo	9.93
12	12mo	9.95
13	12mo	8.44
14	12mo	9.83
15	12mo	9.46
16	12mo	9.42
17	12mo	9.06
18	12mo	10.14
19	12mo	10.07
20	12mo	9.81
21	12mo	10.14
22	12mo	10.04
23	12mo	9.99
24	12mo	8.19
25	07mo	7.48
26	07mo	10.14
27	07mo	10.06
28	07mo	10.12
29	07mo	10.12
30	07mo	6.7
31	07mo	8.71
32	07mo	10.13
33	07mo	10.15
34	07mo	7.59
35	07mo	9.91
36	07mo	9.65
37	07mo	8.43
38	07mo	9.68
39	07mo	5.76
40	07mo	10.17
41	07mo	8.58
42	07mo	9.72
43	07mo	9.87
44	07mo	7.68
45	07mo	9.27
46	07mo	9.67
47	07mo	9.16
48	07mo	9.14

## Sheet: 03_LookingTime(Familiarization)
No	MO	Duration
1	12mo	4.19
2	12mo	3.985
3	12mo	4.65667
4	12mo	3.96167
5	12mo	4.37333
6	12mo	3.725
7	12mo	4.51
8	12mo	4.00667
9	12mo	4.30667
10	12mo	3.86167
11	12mo	4.30333
12	12mo	3.98167
13	12mo	3.49
14	12mo	4.52167
15	12mo	4.31167
16	12mo	4.155
17	12mo	3.86667
18	12mo	4.43667
19	12mo	4.30167
20	12mo	4.455
21	12mo	4.90667
22	12mo	3.89833
23	12mo	4.4
24	12mo	4.39833
25	07mo	3.34667
26	07mo	4.47333
27	07mo	4.29333
28	07mo	2.63167
29	07mo	4.575
30	07mo	4.29333
31	07mo	4.635
32	07mo	4.18
33	07mo	4.33
34	07mo	4.41833
35	07mo	3.22333
36	07mo	4.145
37	07mo	3.68167
38	07mo	4.31333
39	07mo	4.76667
40	07mo	3.845
41	07mo	3.75833
42	07mo	4.405
43	07mo	3.71833
44	07mo	4.78
45	07mo	3.61
46	07mo	3.06667
47	07mo	4.485
48	07mo	4.75333

## Sheet: 04_First Saccade
No	MO	OpTs	Proportion
1	12mo	Opaque	0
2	12mo	Opaque	0.6
3	12mo	Opaque	-0.2
4	12mo	Opaque	0.333333
5	12mo	Opaque	-0.5
6	12mo	Opaque	0.333333
7	12mo	Opaque	0.5
8	12mo	Opaque	-0.333333
9	12mo	Opaque	0.6
10	12mo	Opaque	0.5
11	12mo	Opaque	-0.333333
12	12mo	Opaque	0.2
13	12mo	Opaque	0.6
14	12mo	Opaque	-1
15	12mo	Opaque	1
16	12mo	Opaque	0
17	12mo	Opaque	0.6
18	12mo	Opaque	-1
19	12mo	Opaque	1
20	12mo	Opaque	-0.333333
21	12mo	Opaque	1
22	12mo	Opaque	-0.5
23	12mo	Opaque	0.6
24	12mo	Opaque	0.2
25	07mo	Opaque	0.5
26	07mo	Opaque	0.5
27	07mo	Opaque	0.666667
28	07mo	Opaque	0.333333
29	07mo	Opaque	0.5
30	07mo	Opaque	0.6
31	07mo	Opaque	-0.333333
32	07mo	Opaque	0
33	07mo	Opaque	0
34	07mo	Opaque	0.6
35	07mo	Opaque	1
36	07mo	Opaque	0.333333
37	07mo	Opaque	1
38	07mo	Opaque	0.333333
39	07mo	Opaque	-0.333333
40	07mo	Opaque	0.5
41	07mo	Opaque	0
42	07mo	Opaque	0.2
43	07mo	Opaque	0.5
44	07mo	Opaque	0
45	07mo	Opaque	0.333333
46	07mo	Opaque	-1
47	07mo	Opaque	-0.2
48	07mo	Opaque	0.6
1	12mo	Transparent	-0.2
2	12mo	Transparent	1
3	12mo	Transparent	0.6
4	12mo	Transparent	0.5
5	12mo	Transparent	1
6	12mo	Transparent	-0.333333
7	12mo	Transparent	0
8	12mo	Transparent	1
9	12mo	Transparent	0.333333
10	12mo	Transparent	1
11	12mo	Transparent	1
12	12mo	Transparent	0.6
13	12mo	Transparent	1
14	12mo	Transparent	0.333333
15	12mo	Transparent	0
16	12mo	Transparent	0.6
17	12mo	Transparent	0.5
18	12mo	Transparent	0.6
19	12mo	Transparent	0.333333
20	12mo	Transparent	1
21	12mo	Transparent	-0.2
22	12mo	Transparent	0
23	12mo	Transparent	0.2
24	12mo	Transparent	0.333333
25	07mo	Transparent	0.75
26	07mo	Transparent	0.2
27	07mo	Transparent	-1
28	07mo	Transparent	0.333333
29	07mo	Transparent	0.333333
30	07mo	Transparent	0
31	07mo	Transparent	0.5
32	07mo	Transparent	1
33	07mo	Transparent	-0.6
34	07mo	Transparent	-0.2
35	07mo	Transparent	1
36	07mo	Transparent	-0.5
37	07mo	Transparent	0.333333
38	07mo	Transparent	0.333333
39	07mo	Transparent	-0.6
40	07mo	Transparent	-0.333333
41	07mo	Transparent	0
42	07mo	Transparent	-0.333333
43	07mo	Transparent	0.2
44	07mo	Transparent	0.5
45	07mo	Transparent	0.5
46	07mo	Transparent	0.6
47	07mo	Transparent	-1
48	07mo	Transparent	-0.2

## Sheet: 05_First_LookingTime
No	MO	OpTs	Proportion
1	12mo	Opaque	0.654829
2	12mo	Opaque	0.493014
3	12mo	Opaque	0.803917
4	12mo	Opaque	0.596291
5	12mo	Opaque	0.23474
6	12mo	Opaque	0.48
7	12mo	Opaque	0.396892
8	12mo	Opaque	0.702381
9	12mo	Opaque	0.410033
10	12mo	Opaque	0.525817
11	12mo	Opaque	0.697279
12	12mo	Opaque	1
13	12mo	Opaque	1
14	12mo	Opaque	0.804693
15	12mo	Opaque	0.516945
16	12mo	Opaque	0.554253
17	12mo	Opaque	0.4
18	12mo	Opaque	0.299555
19	12mo	Opaque	0.303906
20	12mo	Opaque	0.686916
21	12mo	Opaque	1
22	12mo	Opaque	0.740625
23	12mo	Opaque	0.258065
24	12mo	Opaque	0.298611
25	07mo	Opaque	0.758772
26	07mo	Opaque	0.903846
27	07mo	Opaque	0.413333
28	07mo	Opaque	0.767614
29	07mo	Opaque	1
30	07mo	Opaque	0.605355
31	07mo	Opaque	0.434364
32	07mo	Opaque	0.624957
33	07mo	Opaque	0.5
34	07mo	Opaque	0.578991
35	07mo	Opaque	0.333333
36	07mo	Opaque	0.412162
37	07mo	Opaque	0.618182
38	07mo	Opaque	0.616
39	07mo	Opaque	0.475041
40	07mo	Opaque	0.524113
41	07mo	Opaque	0.1
42	07mo	Opaque	0
43	07mo	Opaque	0.25
44	07mo	Opaque	0.363275
45	07mo	Opaque	0.132653
46	07mo	Opaque	0.75
47	07mo	Opaque	0.666667
48	07mo	Opaque	0.315326
1	12mo	Transparent	0.461482
2	12mo	Transparent	0.34819
3	12mo	Transparent	0.305161
4	12mo	Transparent	0.589744
5	12mo	Transparent	0.37
6	12mo	Transparent	0.471019
7	12mo	Transparent	0.63141
8	12mo	Transparent	0.553863
9	12mo	Transparent	0.436534
10	12mo	Transparent	0.522585
11	12mo	Transparent	0.666667
12	12mo	Transparent	0.324049
13	12mo	Transparent	0.368651
14	12mo	Transparent	0.509804
15	12mo	Transparent	0.326389
16	12mo	Transparent	0.279318
17	12mo	Transparent	0.230717
18	12mo	Transparent	0.5
19	12mo	Transparent	0.56383
20	12mo	Transparent	0.36875
21	12mo	Transparent	0.453608
22	12mo	Transparent	0
23	12mo	Transparent	0.488206
24	12mo	Transparent	0.506333
25	07mo	Transparent	0.558953
26	07mo	Transparent	0.5
27	07mo	Transparent	0.333333
28	07mo	Transparent	0.4
29	07mo	Transparent	0.653409
30	07mo	Transparent	0.547619
31	07mo	Transparent	0.546265
32	07mo	Transparent	0.427576
33	07mo	Transparent	0.666667
34	07mo	Transparent	0.370899
35	07mo	Transparent	0.6
36	07mo	Transparent	0.703125
37	07mo	Transparent	0.587964
38	07mo	Transparent	0.437644
39	07mo	Transparent	0.311496
40	07mo	Transparent	0.530612
41	07mo	Transparent	0.5
42	07mo	Transparent	0.5
43	07mo	Transparent	0.440678
44	07mo	Transparent	0.457491
45	07mo	Transparent	0.874074
46	07mo	Transparent	0.546652
47	07mo	Transparent	0.78
48	07mo	Transparent	0.75568

## Sheet: 06_Looking_Time
No	MO	OpTs	Proportion
1	12mo	Opaque	0.4
2	12mo	Opaque	0.262568
3	12mo	Opaque	0.758897
4	12mo	Opaque	0.327736
5	12mo	Opaque	0.375223
6	12mo	Opaque	0.525516
7	12mo	Opaque	0.429689
8	12mo	Opaque	0.31585
9	12mo	Opaque	0.860279
10	12mo	Opaque	0.716271
11	12mo	Opaque	0.116435
12	12mo	Opaque	0.810861
13	12mo	Opaque	0.403953
14	12mo	Opaque	0.658802
15	12mo	Opaque	0.657585
16	12mo	Opaque	0.363014
17	12mo	Opaque	0.494747
18	12mo	Opaque	0.550404
19	12mo	Opaque	0.666667
20	12mo	Opaque	0.860111
21	12mo	Opaque	0.431008
22	12mo	Opaque	0.536674
23	12mo	Opaque	0.250228
24	12mo	Opaque	0.723551
25	07mo	Opaque	0.5
26	07mo	Opaque	0.460716
27	07mo	Opaque	0.303191
28	07mo	Opaque	0.212025
29	07mo	Opaque	0.549029
30	07mo	Opaque	0.641221
31	07mo	Opaque	0.25
32	07mo	Opaque	0.775
33	07mo	Opaque	0.76012
34	07mo	Opaque	0.379167
35	07mo	Opaque	0.666667
36	07mo	Opaque	0.431491
37	07mo	Opaque	0.548656
38	07mo	Opaque	0.765831
39	07mo	Opaque	0.845149
40	07mo	Opaque	0.686121
41	07mo	Opaque	0.446412
42	07mo	Opaque	0.405313
43	07mo	Opaque	0.614142
44	07mo	Opaque	0.777644
45	07mo	Opaque	0.4
46	07mo	Opaque	0.333193
47	07mo	Opaque	0
48	07mo	Opaque	0.6355
1	12mo	Transparent	0.306005
2	12mo	Transparent	0.561475
3	12mo	Transparent	0.255958
4	12mo	Transparent	0.555687
5	12mo	Transparent	0.547364
6	12mo	Transparent	0.666667
7	12mo	Transparent	0.233961
8	12mo	Transparent	0.333333
9	12mo	Transparent	0.470738
10	12mo	Transparent	0.630393
11	12mo	Transparent	0.459434
12	12mo	Transparent	0.600301
13	12mo	Transparent	0.521493
14	12mo	Transparent	0.385314
15	12mo	Transparent	0.0386364
16	12mo	Transparent	0.464015
17	12mo	Transparent	0.474006
18	12mo	Transparent	0.364927
19	12mo	Transparent	0.434608
20	12mo	Transparent	0.368074
21	12mo	Transparent	0.529111
22	12mo	Transparent	0.389228
23	12mo	Transparent	0.500015
24	12mo	Transparent	0.533333
25	07mo	Transparent	0.657658
26	07mo	Transparent	0.298703
27	07mo	Transparent	0.6
28	07mo	Transparent	0.773124
29	07mo	Transparent	0.76861
30	07mo	Transparent	0.632586
31	07mo	Transparent	0.44693
32	07mo	Transparent	0.449384
33	07mo	Transparent	0.473793
34	07mo	Transparent	0.4
35	07mo	Transparent	0.828125
36	07mo	Transparent	0.564056
37	07mo	Transparent	0.639822
38	07mo	Transparent	0.540016
39	07mo	Transparent	0.666667
40	07mo	Transparent	0.340278
41	07mo	Transparent	0.648707
42	07mo	Transparent	0.729135
43	07mo	Transparent	0.540876
44	07mo	Transparent	0.4345
45	07mo	Transparent	0.501792
46	07mo	Transparent	0.424036
47	07mo	Transparent	0.75
48	07mo	Transparent	0.364761
